# Supplementary material for: Chitosan-PEG Gels Loaded with Jatropha mollissima (Pohl) Baill. Ethanolic Extract: An Efficient and Effective Biomaterial in Hemorrhage Control
Source: Pharmaceuticals (Basel). 2023 Oct 3;16(10):1399. doi: 10.3390/ph16101399 (PMC10609772; doi:10.3390/ph16101399)
Supplement: Supplementary file 1 [file pharmaceuticals-16-01399-s001.zip]

Archive with 12 entries (12 files):
- Figure 10S.tif
- Figure 11S.tif
- Figure 1S.tif
- Figure 2S.tif
- Figure 3S.tiff
- Figure 4S.tiff
- Figure 5S.tif
- Figure 6S.tif
- Figure 7S.tif
- Figure 8S.tif
- Figure 9S.tif
- pharmaceuticals-2280621-supplementary.pdf
